# Supplementary material for: Vitamin D Deficiency Is Associated with Advanced Liver Fibrosis and Impaired Fasting Glucose in Alcohol Use Disorder
Source: Nutrients. 2024 Apr 9;16(8):1099. doi: 10.3390/nu16081099 (PMC11054091; doi:10.3390/nu16081099)
Supplement: Supplementary file 1 [file nutrients-16-01099-s001.zip]

Archive with 1 entries (1 files):
- nutrients-2908192-supplementary.pdf
